# Supplementary material for: Polyherbal Combinations Used by Traditional Health Practitioners against Mental Illnesses in Bamako, Mali, West Africa
Source: Plants (Basel). 2024 Feb 4;13(3):454. doi: 10.3390/plants13030454 (PMC10857219; doi:10.3390/plants13030454)
Supplement: Supplementary file 1 [file plants-13-00454-s001.zip]

Archive with 1 entries (1 files):
- plants-2847409-supplementary.pdf
